# Supplementary material for: CaO–SiO2–P2O5–B2O3-Based Bioactive Glass (BGS-7) Macrobeads Incorporated in Hydrogels Aid Bone Regeneration: Evaluation in Rabbit Calvarial and Femoral Defect Models
Source: Materials (Basel). 2026 Jan 12;19(2):309. doi: 10.3390/ma19020309 (PMC12843091; doi:10.3390/ma19020309)
Supplement: Supplementary file 1 [file materials-19-00309-s001.zip]

Archive with 1 entries (1 files):
- materials-4019277-supplementary.pdf
